# Supplementary material for: Development of Levo-Lansoprazole Chiral Molecularly Imprinted Polymer Sensor Based on the Polylysine–Phenylalanine Complex Framework Conformational Separation
Source: Biosensors (Basel). 2023 Apr 28;13(5):509. doi: 10.3390/bios13050509 (PMC10216006; doi:10.3390/bios13050509)
Supplement: Supplementary file 1 [file biosensors-13-00509-s001.zip]

Archive with 1 entries (1 files):
- biosensors-2265977-supplementary.pdf
